# Supplementary material for: Ginkgolide injections in meglumine, combined with edaravone, significantly increases the efficacy in acute ischemic stroke: A meta-analysis
Source: Front Pharmacol. 2024 Apr 25;14:1236684. doi: 10.3389/fphar.2023.1236684 (PMC11079130; doi:10.3389/fphar.2023.1236684)
Supplement: Supplementary file 1 [file Table2.XLSX]

## Sheet: Sheet1
	Random allocation method	Allocation concealment	Blinding	Completeness of outcome data	Selective reporting	Other biases
Luo Baohong 2019	low risk of bias	unclear	high risk of bias	low risk of bias	unclear	unclear
Li Shoulin 2017	unclear	unclear	high risk of bias	low risk of bias	unclear	unclear
Xiao Bing 2020	unclear	unclear	high risk of bias	low risk of bias	unclear	unclear
Shi Qin 2020	low risk of bias	unclear	high risk of bias	low risk of bias	unclear	unclear
Lv Chao 2020	low risk of bias	unclear	high risk of bias	low risk of bias	unclear	unclear
Hu Jianping 2021	low risk of bias	unclear	high risk of bias	low risk of bias	unclear	unclear
Liu Cong 2020	low risk of bias	unclear	high risk of bias	low risk of bias	unclear	unclear
Sun Yali 2020	low risk of bias	unclear	high risk of bias	low risk of bias	unclear	unclear
Yang Mu 2019	low risk of bias	unclear	high risk of bias	low risk of bias	unclear	unclear
Zhao Guoqing 2017	low risk of bias	unclear	high risk of bias	low risk of bias	unclear	unclear
Chen Gang 2020	unclear	unclear	high risk of bias	low risk of bias	unclear	unclear
Zhu Ying 2020	low risk of bias	unclear	high risk of bias	low risk of bias	unclear	unclear
Bao Taicheng 2019	low risk of bias	unclear	high risk of bias	low risk of bias	unclear	unclear
Lu Xvxia 2021	unclear	unclear	high risk of bias	low risk of bias	unclear	unclear
Zhang Jiahe 2021	unclear	unclear	high risk of bias	low risk of bias	unclear	unclear
Wang Xiaoyong 2017	low risk of bias	unclear	high risk of bias	low risk of bias	unclear	unclear
Wang Yuan 2021	low risk of bias	unclear	high risk of bias	low risk of bias	unclear	unclear
Luo Jiye 2017	unclear	unclear	high risk of bias	low risk of bias	unclear	unclear
