# Supplementary material for: Ginkgolide injections in meglumine, combined with edaravone, significantly increases the efficacy in acute ischemic stroke: A meta-analysis
Source: Front Pharmacol. 2024 Apr 25;14:1236684. doi: 10.3389/fphar.2023.1236684 (PMC11079130; doi:10.3389/fphar.2023.1236684)
Supplement: Supplementary file 2 [file Table3.XLSX]

## Sheet: Sheet1
		Sample size	Male/female	Age (years)	Time of onset（h）	Random allocation method	Interventions	Duration	Clinical efficiency	NIHSS before	NIHSS after	Barthel before	Barthel after	NSE before	NSE after	Hcy before	Hcy after	CRP before	CRP after	MDA before	MDA after	SOD before	SOD after	hematocrit before	hematocrit after	plasma viscosity before	plasma viscosity after	Platelet adhesion rate before	Platelet adhesion rate after	erythrocyte deformation index before	erythrocyte deformation index after	mRS before	mRS after
Luo BH 2019	experimental group	46	20/26	58. 62 ± 5. 14	3. 52 ± 1. 04	Random number table method	DGMI+edaravone/edaravone	14d	89. 13%	38. 62 ± 3. 82	12. 15 ± 0. 62
	control group	46	21/25	58. 58 ± 5. 11	3. 58 ± 1. 01		edaravone	14d	60. 87%	38. 77 ± 3. 56	28. 62 ± 1. 62
Li SL 2017	experimental group	35	20/15	66.40±7.65		Only mention randomness	DGMI+edaravone+RT/edaravone+RT	14d	0.8857	20.23±6.88	11.57±5.93
	control group	35	/23/12	65.31±7.81			edaravone+RT	14d	0.7143	21.34±6.62	15.69±7.73
Xiao B 2020	experimental group	39	24/15	65.2±6.5		Only mention randomness	DGMI+edaravone+RT/edaravone+RT	14d	0.8974	20.2±4.3	11.2±3.2
	control group	39	22/17	66.0±6.0			edaravone+RT	14d	0.7179	20.3±4.6	15.8±4.3
Shi Q 2020	experimental group	45	28/17	69.5±4.8		Random number table method	DGMI+edaravone+RT/edaravone+RT	14d		11.42±4.45	7.03±1.96			15.33±2.15	7.26±0.82
	control group	45	26/19	68.4±5.1			edaravone+RT	14d		11.14±4.31	7.97±2.15			15.74±2.38	9.83±1.05
Lv C 2020	experimental group	30	/17/13	62.20±5.41	10.19±3.37	Random number table method	DGMI+edaravone+RT/edaravone+RT	14d	0.933	17.72±2.58	9.54±1.16
	control group	30	/18/12	62.15±5.36	10.25±3.64		edaravone+RT	14d	0.7	17.69±2.71	12.11±1.59
Hu JP 2021	experimental group	46	/35/11	62． 27 ± 3． 68	4． 12 ± 1． 22	Random number table method	DGMI+edaravone+RT/edaravone+RT	28d	93． 48	14． 53 ± 3． 97	7． 96 ± 4． 52	64． 56 ± 8． 15	90． 18 ± 21． 05			105.05±6.79	175.17±15.43
	control group	46	/37/9	62． 35 ± 3． 59	4． 23 ± 1． 06		edaravone+RT	28d	95． 66	14． 35 ± 3． 69	12． 17 ± 3． 07	63． 15 ± 9． 78	70． 05 ± 6． 37			104.55±7.42	127.02±9.89
Liu C 2020	experimental group	51	31/20	60.62±6.54	4.06±1.04	Random number table method	DGMI+edaravone/edaravone	14d	96.08	35.96±3.52	18.61±1.05
	control group	51	30/21	60.59±6.51	4.07±1.01		edaravone	14d	72.55	36.01±3.58	28.25±2.14
Sun YL 2020	experimental group	54	32/22	60±6		Random number table method	DGMI+edaravone/edaravone	14d	70	19.0±2．0	8．6±1．1							24．7±2．6	10．5±1．0	2．8±0．8	1．4±0．3	66±6	83±7
	control group	54	30/24	60±6			edaravone	14d	50	19．6±2．0	11．8±1．5							24．6±2．7	16．8±2．1	2．9±0．7	2．6±0．5	66±6	76±7
Yang M 2019	experimental group	45	25/20	53. 04 ± 4. 02	17. 65 ± 3. 34	Random number table method	DGMI+edaravone+RT/edaravone+RT	14d	73． 33	19． 35 ± 5． 12	9． 23 ± 2． 17			34.21±6.14	15.03±3.12	22.49±4.17	10.23±1.96
	control group	45	29/16	51. 79 ± 4. 33	16. 49 ± 3. 12		edaravone+RT	14d	55． 56	18． 89 ± 5． 04	12． 56 ± 3． 12			32.13±5.71	18.84±3.79	21.05±3.86	15.44±2.27
Zhao GQ 2017	experimental group	50	28/22	52.19±2.28		Random number table method	DGMI+edaravone/edaravone	14d	0.9	9.12±3.78	2.89±2.32
	control group	50	24/26	53.18±2.16			edaravone	14d	0.7	8.34±2.96	4.23±2.65
Chen G 2020	experimental group	23	/14/9	51.49 ± 2.71	4.38±1.49	Only mention randomness	DGMI+edaravone+RT/edaravone+RT	14d		19.68±3.35	5.68±1.35													55.83±0.61	47.65±0.41	1.91±0.19	1.37±0.21	47.49±13.36	27.43±10.39	1.46±0.49	1.01±0.09
	control group	23	/13/10	51.57±2.19	4.49±1.34		edaravone+RT	14d		19.86±3.36	9.78±2.36													55.74±0.49	48.31±0.32	1.87±0.21	1.72±0.58	47.57±13.41	36.47±11.37	1.49±0.43	1.38±0.17
Zhu Y 2020	experimental group	40	21/19	６４．２９±９．７		Random coin flip method	DGMI+edaravone/edaravone	14d		25.02±3.3	8.73±1.2
	control group	40	22/18	６３．６５±９．３			edaravone	14d		２５.９３±３.３４	１３.３７±１.２
Bao TC 2019	experimental group	65	30/35	64.50±5.50	2.10±0.55	Only mention randomness	DGMI+edaravone+RT/edaravone+RT	14d	0.7077	15.15±1.20	5.65±1.05																					4.05±0.50	2.00±0.50
	control group	63	30/33	66.50±5.00	2.05±0.50		edaravone+RT	14d	0.4603	15.10±1.25	12.52±2.50																					4.02±0.20	2.40±0.50
Lu XX 2021	experimental group	51	26/25	59.85±10.24		Only mention randomness	DGMI+edaravone+RT/edaravone+RT		94.12	41.29±6.87	27.59±4.82													56.23±10.17	43.11±8.65	1.84±0.46	1.68±0.16	45.06±8.22	31.12±5.62
	control group	49	27/22	60.02±10.31			edaravone+RT		77.55	41.83±6.44	37.91±5.08													56.44±10.22	46.95±9.96	1.85±0.53	1.71±0.11	45.37±8.64	40.26±7.52
Zhang JH 2021	experimental group	75	42/33	63.29±3.62	4.04±0.12	Only mention randomness	DGMI+edaravone+RT/edaravone+RT	14d		28.17±1.63	8.72±1.33	35.89±8.24	67.53±13.29	29.35±3.74	11.23±3.11			24.36±5.47	6.03±0.24					55.84±0.62	47.58±0.49	1.92±0.17	1.36±0.22	47.48±13.35	27.33±10.22	1.46±0.48	1.01±0.08
	control group	75	41/34	62.38±3.47	4.03±0.11		edaravone+RT	14d		28.16±1.69	13.29±1.67	36.02±8.22	52.38±10.33	28.99±4.21	17.62±4.85			24.38±5.49	9.58±1.37					55.76±0.61	48.12±0.22	1.91±0.16	1.74±0.56	47.52±13.38	36.58±11.47	1.47±0.49	1.35±0.17
Wang XY 2017	experimental group	40	22/18	75． 5 ± 5． 25		Random number table method	DGMI+edaravone+RT/edaravone+RT	14d	97． 5	15． 16 ± 1． 15	5． 66 ± 1． 15																					3.95±0.55	2.05±0.55
	control group	40	19/21	76． 6 ± 5． 25			edaravone+RT	14d	90． 0	14． 96 ± 1． 15	7． 66 ± 1． 15																					4.05±0.55	2.45±0.55
Wang Y 2021	experimental group	40	25/15	56.12± 1.42	34.12± 2.2	Random number table method	DGMI+edaravone+RT/edaravone+RT	14d	95	26.25±3.1	14.52±1.5	45.21±4.26	66.52±5.58					24.25±3.3	8.56±1.2	2.85±0.35	1.92±0.15	64.45±5.16	85.56±6.65
	control group	40	23/17	55.86±1.37	33.96±2.2		edaravone+RT	14d	80	26.14±3.12	19.02±2.0	45.18±4.21	58.12±5.13					24.18±3.24	13.36±1.6	2.86±0.35	2.31±0.24	64.25±5.12	76.65±6.02
Luo JY 2017	experimental group	45	27/18	75.46±5.83	7.63±4.81	Only mention randomness	DGMI+edaravone+RT/edaravone+RT	14d	88.89	13.43±3.41	6.78±2.13	43.50±20.41	67.91±21.78	27.98±3.23	11.43±3.04
	control group	45	28/17	73.54±6.32	8.22±5.12		edaravone+RT	14d	73.33	13.95±3.82	9.85±1.74	41.58±17.62	52.31±19.48	28.32±2.87	16.74±2.32
