# Supplementary material for: Ginkgolide injections in meglumine, combined with edaravone, significantly increases the efficacy in acute ischemic stroke: A meta-analysis
Source: Front Pharmacol. 2024 Apr 25;14:1236684. doi: 10.3389/fphar.2023.1236684 (PMC11079130; doi:10.3389/fphar.2023.1236684)
Supplement: Supplementary file 3 [file Table1.XLSX]

## Sheet: Sheet1
		Sample size	NIHSS before		NIHSS after		Barthel before		Barthel after		NSE before		NSE after			CRP before		CRP after		MDA before		MDA after		SOD before		SOD after		hematocrit before		hematocrit after		plasma viscosity before		plasma viscosity after		Platelet adhesion rate before		Platelet adhesion rate after		erythrocyte deformation index before		erythrocyte deformation index after		mRS before		mRS after
Luo BH 2019	experimental group	46	38.62	3.82	12.15	0.62
	control group	46	38.77	3.56	28.62	1.62
					-26.47	3.55083
					-10.15	3.0872
Li SL 2017	experimental group	35	20.23	6.88	11.57	5.93
	control group	35	21.34	6.62	15.69	7.73
					-8.66	6.45762
					-5.65	7.23911
Xiao B 2020	experimental group	39	20.2	4.3	11.2	3.2
	control group	39	20.3	4.6	15.8	4.3
					-9	3.86911
					-4.5	4.45758
Shi Q 2020	experimental group	45	11.42	4.45	7.03	1.96					15.33	2.15	7.26	0.82
	control group	45	11.14	4.31	7.97	2.15					15.74	2.38	9.83	1.05
					-4.39	3.86291							-8.07	1.87933
					-3.17	3.73257							-5.91	2.06589
Lv C 2020	experimental group	30	17.72	2.58	9.54	1.16
	control group	30	17.69	2.71	12.11	1.59
					-8.18	2.23812
					-5.58	2.35866
Hu JP 2021	experimental group	46	14.53	3.97	7.96	4.52	64.56	8.15	90.18	21.05					6.58
	control group	46	14.35	3.69	12.17	3.07	63.15	9.78	70.05	6.37					5.43
					-6.57	4.27164			25.62	18.3839					#REF!
					-2.18	3.42238			6.9	8.59806					#REF!
Liu C 2020	experimental group	51	35.96	3.52	18.61	1.05
	control group	51	36.01	3.58	28.25	2.14
					-17.35	3.13
					-7.76	3.12006
Sun YL 2020	experimental group	54	19	2	8.6	1.1										24.7	2.6	10.5	1	2.8	0.8	1.4	0.3	66	6	83	7
	control group	54	19.6	2	11.8	1.5										24.6	2.7	16.8	2.1	2.9	0.7	2.6	0.5	66	6	76	7
					-10.4	1.73494												-14.2	2.27156			-1.4	0.7			17	6.55744
					-7.8	1.80278												-7.8	2.45561			-0.3	0.6245			10	6.55744
Yang M 2019	experimental group	45	19.35	5.12	9.23	2.17					34.21	6.14	15.03	3.12
	control group	45	18.89	5.04	12.56	3.12					32.13	5.71	18.84	3.79
					-10.12	4.45117							-19.18	5.31763
					-6.33	4.40581							-13.29	5.03262
Zhao GQ 2017	experimental group	50	9.12	3.78	2.89	2.32
	control group	50	8.34	2.96	4.23	2.65
					-6.23	3.3017
					-4.11	2.81782
Chen G 2020	experimental group	23	19.68	3.35	5.68	1.35																						55.83	0.61	47.65	0.41	1.91	0.19	1.37	0.21	47.49	13.36	27.43	10.39	1.46	0.49	1.01	0.09
	control group	23	19.86	3.36	9.78	2.36																						55.74	0.49	48.31	0.32	1.87	0.21	1.72	0.58	47.57	13.41	36.47	11.37	1.49	0.43	1.38	0.17
					-14	2.91933																								-8.18	0.538609			-0.54	0.200749			-20.06	12.1504			-0.45	0.451774
					-10.08	2.98824																								-7.43	0.430929			-0.15	0.508626			-11.1	12.5153			-0.11	0.3751
Zhu Y 2020	experimental group	40	25.02	3.3	8.73	1.26
	control group	40	25.93	3.34	13.37	1.28
					-16.29	2.88437
					-12.56	2.9187
Bao TC 2019	experimental group	65	15.15	1.2	5.65	1.05																																						4.05	0.5	2	0.5
	control group	63	15.1	1.25	12.52	2.5																																						4.02	0.2	2.4	0.5
					-9.5	1.13248																																								-2.05	0.5
					-2.58	2.16506																																								-1.62	0.43589
Lu XX 2021	experimental group	51	41.29	6.87	27.59	4.82									9.15													56.23	10.17	43.11	8.65	1.84	0.46	1.68	0.16	45.06	8.22	31.12	5.62
	control group	49	41.83	6.44	37.91	5.08									6.72													56.44	10.22	46.95	9.96	1.85	0.53	1.71	0.11	45.37	8.64	40.26	7.52
					-13.7	6.10867									#REF!															-13.12	9.50163			-0.16	0.404475			-13.94	7.27711
					-3.92	5.87918									#REF!															-9.49	10.0925			-0.14	0.484458			-5.11	8.13801
Zhang JH 2021	experimental group	75	28.17	1.63	8.72	1.33	35.89	8.24	67.53	13.29	29.35	3.74	11.23	3.11		24.36	5.47	6.03	0.24									55.84	0.62	47.58	0.49	1.92	0.17	1.36	0.22	47.48	13.35	27.33	10.22	1.46	0.48	1.01	0.08
	control group	75	28.16	1.69	13.29	1.67	36.02	8.22	52.38	10.33	28.99	4.21	17.62	4.85		24.38	5.49	9.58	1.37									55.76	0.61	48.12	0.22	1.91	0.16	1.74	0.56	47.52	13.38	36.58	11.47	1.47	0.49	1.35	0.17
					-19.45	1.50263			31.64	11.6195			-18.12	3.46818				-18.33	5.35404											-8.26	0.566304			-0.56	0.19975			-20.15	12.0927			-0.45	0.445421
					-14.87	1.68009			16.36	9.45329			-11.37	6.25632				-14.8	4.94931											-7.64	0.53507			-0.17	0.4996			-10.94	12.5346			-0.12	0.430929
Wang XY 2017	experimental group	40	15.16	1.15	5.66	1.15																																						3.95	0.55	2.05	0.55
	control group	40	14.96	1.15	7.66	1.15																																						4.05	0.55	2.45	0.55
					-9.5	1.15																																								-1.9	0.55
					-7.3	1.15																																								-1.6	0.55
Wang Y 2021	experimental group	40	26.25	3.15	14.52	1.56	45.21	4.26	66.52	5.58						24.25	3.36	8.56	1.25	2.85	0.35	1.92	0.15	64.45	5.16	85.56	6.65
	control group	40	26.14	3.12	19.02	2.06	45.18	4.21	58.12	5.13						24.18	3.24	13.36	1.62	2.86	0.35	2.31	0.24	64.25	5.12	76.65	6.02
					-11.73	2.72802			21.31	5.05106								-15.69	2.94145			-0.93	0.304138			21.11	6.04434
					-7.12	2.74787			12.94	4.73748								-10.82	2.80592			-0.55	0.31			12.4	5.62427
Luo JY 2017	experimental group	45	13.43	3.41	6.78	2.13	43.5	20.41	67.91	21.78	27.98	3.23	11.43	3.04
	control group	45	13.95	3.82	9.85	1.74	41.58	17.62	52.31	19.48	28.32	2.87	16.74	2.32
					-6.65	2.98357			24.41	21.1283			-16.55	3.13932
					-4.1	3.31258			10.73	18.6198			-11.58	2.63835
